# Supplementary material for: Solid Self-Nanoemulsifying Drug Delivery Systems of Furosemide: In Vivo Proof of Concept for Enhanced Predictable Therapeutic Response
Source: Pharmaceuticals (Basel). 2024 Apr 14;17(4):500. doi: 10.3390/ph17040500 (PMC11053802; doi:10.3390/ph17040500)
Supplement: Supplementary file 1 [file pharmaceuticals-17-00500-s001.zip]

Archive with 1 entries (1 files):
- pharmaceuticals-2947179-supplementary.pdf
